# Supplementary material for: Hypoxia-inducible factor prolyl-4-hydroxylase-1 is a convergent point in the reciprocal negative regulation of NF-κB and p53 signaling pathways
Source: Sci Rep. 2017 Dec 8;7:17220. doi: 10.1038/s41598-017-17376-0 (PMC5722952; doi:10.1038/s41598-017-17376-0)
Supplement: Supplementary file 2 — Dataset 1 [file 41598_2017_17376_MOESM2_ESM.xls]

## Sheet: MSMS p53 
Supplementary Table 5
Analysis of cells transfected with wt p53.
A									B								C
Amino acid	Calculated	Fragment ion	Found		Fragment ion	Calculated	Amino acid		Amino acid	Fragment ion	Expected	Found		Fragment ion	Expected	Amino acid
			Mass	Intensity								Mass	Intensity
T	102.06	b1				-			T	b1	102.06			y1	175.12	R
					y1	175.12	R		C	b2	262.09			y2	276.17	T
C	262.09	b2	262.089	1648					Hyp	b3	375.13			y3	333.19	Q
			276.169	183	y2	276.17	T					412.235	40	y4-H20
			333.187	170	y3	333.19	G							y4	430.24	P
P	359.14	b3	359.14	204						b4-H2O		456.173	85
			430.238	2168	y4	430.24	P		V	b4	474.2	474.204	108
		b4-H2O	440.192	182								527.297	128	y5	527.29	P
V	458.21	b4	458.207	1712					Q	b5	602.26
			527.291	4547	y5	527.29	P					624.346	1314	y6	624.35	P
			568.25	783					L	b6	715.34
Q	586.27	b5	586.263	2220										y7	725.39	T
			624.346	32301	y6	624.35	P							y8	812.43	S
		b6-H2O	681.34	3060					W	b7	901.42
L	699.35	b6	699.349	5730										y9	927.45	D
			725.393	2738	y7	725.39	T		V	b8	1000.49	909.453	241
			812.42	5247	y8	812.43	S							y10	1026.52	V
W	885.43	b7	885.425	2960						b9-H2O		1097.51	467
			927.451	9301	y9	927.45	D		D	b9	1115.52
V	984.5	b8	984.493	3133					S	b10	1202.55
			1008.51	1207	y10-H20							1194.57	162	y11-H20
			1026.52	9408	y10	1026.52	V		T	b11	1303.6			y11	1212.6	W
D	1099.52	b9	1099.52	1462					P	b12	1400.65			y12	1325.69	L
S	1186.56	b10	1186.56	340					P	b13	1497.7			y13	1453.74	Q
			1194.58	231	y11-H20				P	b14	1594.76			y14	1552.81	V
					y11	1212.6	W		G	b15	1651.78			y15	1665.86	Hyp
T	1287.6	b11			y12	1325.69	L		T	b16	1753.97			y16	1827.07	C
P	1384.66	b12			y13	1453.74	Q		R							T
P	1481.71	b13			y14	1552.81	V
P	1578.76	b14
			1631.85	943	y15-H20
G	1635.78	b15
			1649.86	12132	y15	1649.87	P
T	1736.83	b16
			1791.86	290
					y16	1811.07	C
			1892.93	3149	Y17-H2O
R			1910.94	112984			T
