# Supplementary material for: Hypoxia-inducible factor prolyl-4-hydroxylase-1 is a convergent point in the reciprocal negative regulation of NF-κB and p53 signaling pathways
Source: Sci Rep. 2017 Dec 8;7:17220. doi: 10.1038/s41598-017-17376-0 (PMC5722952; doi:10.1038/s41598-017-17376-0)
Supplement: Supplementary file 3 — Dataset 2 [file 41598_2017_17376_MOESM3_ESM.xls]

## Sheet: Sheet1
Supplementary Table 6.
Analysis of cells transfected with p53 P142A Mutant.
A										B			773								807
Amino acid	Calculated	Fragment ion	Found		Fragment ion	Calculated	Amino acid
			Mass	Intensity
T	102.06	b1				-
			175.121	44	y1	175.12	R
		b2-H2O	244.082	9
C	262.09	b2
			276.156	25	y2	276.17	T
					y3	333.19	Y
A	333.12	b3
			430.236	125	y4	430.24	P
V	432.19	b4	432.188	55
			527.292	270	y5	527.29	P
		b5-H2O	542.258	22
		b5-NH3	543.215	8
Q	560.25	b5
			624.343	1565	y6	624.35	P
L	673.33	b6
					y7	725.39	T
					y8	812.43	S
W	859.41	b7	859.411	119
			909.452	9	y9-H20
			927.46	276	y9	927.45	D
V	958.48	b8	958.479	72
					y10	1026.52	V
D	1073.51	b9	1073.54	56
S	1160.54	b10	1160.54	29
					y11	1212.6	W
		b11-H2O	1243.59	122
T	1261.59	b11	1261.59	124
			1325.68	47	y12	1325.69	L
P	1358.64	b12	1358.63	7
					y13	1453.74	Q
P	1455.69	b13	1455.65	8
P	1552.75	b14
		b15-H2O	1591.73	6	y14	1552.81	V
G	1609.77	b15		87
					y15	1623.85	A
T	1710.82	b16
					y16	1785.03	C
R		b17	1866.91
							T
