# Supplementary material for: Hypoxia-inducible factor prolyl-4-hydroxylase-1 is a convergent point in the reciprocal negative regulation of NF-κB and p53 signaling pathways
Source: Sci Rep. 2017 Dec 8;7:17220. doi: 10.1038/s41598-017-17376-0 (PMC5722952; doi:10.1038/s41598-017-17376-0)
Supplement: Supplementary file 4 — Dataset 3 [file 41598_2017_17376_MOESM4_ESM.xlsx]

## Sheet: 673
Supplementary Table 7.
Experimental data from Protein Lynx Global Server (PLGS).
The table contains the data for mass signals matched to p53. Highlighted in orange are the PLGS-scores for potential PTMS of the peptide T140-R156.
	OK	Precursor MH+ (Da)	z	Peak mW	Peptide MH+ (Da)	MH+ Error (Da)	MH+ Error (ppm)	Score	Start	End	Sequence	Modifications	Retention Time (min)	Query Tool	Intensity	Peptide Type	Products	BY Matches	Products RMS Mass Error (ppm)	Products RMS RT Error (min)	Drift (bins)	Protein ID
	2	4048.74	4	4048.74	4048.68	0.0581	14.3529	7.9755	214	248	(R)HSVVVPYEPPEVGSDCTTIHYNYMCNSSCMGGMNR(R)	Carbamidomethyl C (16), Carbamidomethyl C (25), Carbamidomethyl C (29)	58.2973	PLGS Databank Search	2031	Pass Two Match	6	b2b5y11y13*y27*y35	23.4603	0.0268	0	48969,
	2	3459.74	3.11	3459.75	3459.76	-0.0127	-3.6752	7.7119	66	101	(R)MPEAAPPVAPAPAAPTPAAPAPAPSWPLSSSVPSQK(T)	Prolylhydroxilation (27)	60.3129	PLGS Databank Search	47627	Variable Modification	5	b4°b7°b26y3°y4	17.9219	0.0259	0	48969,
	2	3459.74	3.11	3459.75	3459.76	-0.0127	-3.6752	8.0292	66	101	(R)MPEAAPPVAPAPAAPTPAAPAPAPSWPLSSSVPSQK(T)	Prolylhydroxilation (20)	60.3129	PLGS Databank Search	47627	Variable Modification	6	b4°b7°y3°y4y10y15	4.9883	0.0169	0	48969,
	2	3459.74	3.11	3459.75	3459.76	-0.0127	-3.6752	8.2863	66	101	(R)MPEAAPPVAPAPAAPTPAAPAPAPSWPLSSSVPSQK(T)	Prolylhydroxilation (17)	60.3129	PLGS Databank Search	47627	Variable Modification	8	b4°b7°b18°y3°y4y10y15y17	4.6664	0.0169	0	48969,
	2	3459.74	3.11	3459.75	3459.76	-0.0127	-3.6752	8.4118	66	101	(R)MPEAAPPVAPAPAAPTPAAPAPAPSWPLSSSVPSQK(T)	Prolylhydroxilation (15)	60.3129	PLGS Databank Search	47627	Variable Modification	9	b4°b7°b18°y3°y4y10y15y17y20	4.4027	0.0161	0	48969,
	2	3459.74	3.11	3459.75	3459.76	-0.0127	-3.6752	8.6938	66	101	(R)MPEAAPPVAPAPAAPTPAAPAPAPSWPLSSSVPSQK(T)	Prolylhydroxilation (12)	60.3129	PLGS Databank Search	47627	Variable Modification	11	b4°b7°b14b18°y3°y4y10y15y17y20y22	5.0992	0.0153	0	48969,
	2	3459.74	3.11	3459.75	3459.76	-0.0127	-3.6752	8.7242	66	101	(R)MPEAAPPVAPAPAAPTPAAPAPAPSWPLSSSVPSQK(T)	Prolylhydroxilation (10)	60.3129	PLGS Databank Search	47627	Variable Modification	15	b4°b7°b10b11b14b18°y3°y4y10y12y15y17y20y22y36	10.3947	0.0187	0	48969,
	2	3459.74	3.11	3459.75	3459.76	-0.0127	-3.6752	7.0254	66	101	(R)MPEAAPPVAPAPAAPTPAAPAPAPSWPLSSSVPSQK(T)	Prolylhydroxilation (33)	60.3129	PLGS Databank Search	47627	Variable Modification	5	b4°b7°y3°y5°y8	13.1887	0.0182	0	48969,
	2	3443.73	3.14	3443.74	3443.77	-0.0222	-6.452	8.7081	66	101	(R)MPEAAPPVAPAPAAPTPAAPAPAPSWPLSSSVPSQK(T)		61.7455	PLGS Databank Search	30780	Pass One Match	21	b5b8°b9b11b12b13b14b18°b19b23y4y4°y7y10y13y14y15y17y20y22y36	13.5505	0.0164	0	48969,
	2	2856.24	3.12	2856.25	2856.23	0.0198	6.9279	7.3233	1	24	(-)MEEPQSDPSVEPPLSQETFSDLWK(L)	Phosphoryl STY (15)	74.0257	PLGS Databank Search	1377	PTM	7	b3°b14y4y6y7y12*y14*	20.0235	0.0348	0	48969,
	2	2856.24	3.12	2856.25	2856.23	0.0198	6.9279	7.6543	1	24	(-)MEEPQSDPSVEPPLSQETFSDLWK(L)	Phosphoryl STY (9)	74.0257	PLGS Databank Search	1377	PTM	6	b3°b11°y4y6y7y13*	6.9758	0.039	0	48969,
	2	2856.24	3.12	2856.25	2856.23	0.0198	6.9279	7.5679	1	24	(-)MEEPQSDPSVEPPLSQETFSDLWK(L)	Phosphoryl STY (6)	74.0257	PLGS Databank Search	1377	PTM	8	b3°b8*b11°y4y6y7y8°y13*	12.9746	0.0379	0	48969,
	2	2856.24	3.12	2856.25	2856.23	0.0198	6.9279	7.358	1	24	(-)MEEPQSDPSVEPPLSQETFSDLWK(L)	Phosphoryl STY (18)	74.0257	PLGS Databank Search	1377	PTM	4	b3°y4y6y14*	6.3182	0.0445	0	48969,
	2	2818.27	3	2818.27	2818.28	-0.0043	-1.5165	8.6329	1	24	(-)MEEPQSDPSVEPPLSQETFSDLWK(L)	Acetyl N-TERM (1)	76.4416	PLGS Databank Search	10778	Variable Modification	15	b1b2b2°b3b6b6°b7b10y3y5y8y13y14y17y21	13.3685	0.0254	0	48969,
	2	2212.12	3.33	2212.12	2212.12	0.0006	0.275	9.5091	343	363	(R)ELNEALELKDAQAGKEPGGSR(A)		45.4131	PLGS Databank Search	26346	Pass One Match	29	b2b2°b3b3°b4°b5°b6°b10y2y3y4y5y5°y6y6°y7y8y9y11y11*y12y12°y14y15°y16y17y18y19y21	11.4536	0.0155	0	48969,
	2	2068.18	2.82	2068.18	2068.18	0.0036	1.7445	9.0031	249	267	(R)RPILTIITLEDSSGNLLGR(N)		71.918	PLGS Databank Search	40897	Pass One Match	19	b4b5b5°b6b6°b7b8b8°b9b10y2y3y4y6y7y8y9y10y19	6.1868	0.0464	0	48969,
	2	2068.17	2.7	2068.18	2068.18	0.0007	0.3602	7.96	249	267	(R)RPILTIITLEDSSGNLLGR(N)		72.838	PLGS Databank Search	2158	Pass One Match	5	b7b8b14°y10°y17°	18.4677	0.0222	0	48969,
	2	2068.17	2.62	2068.18	2068.18	-0.0003	-0.1671	8.1392	249	267	(R)RPILTIITLEDSSGNLLGR(N)		73.8127	PLGS Databank Search	7402	Pass One Match	6	b4b8°y4y7y9*y10	17.9409	0.0378	0	48969,
	2	2068.17	2.72	2068.17	2068.18	-0.0047	-2.2826	8.0609	249	267	(R)RPILTIITLEDSSGNLLGR(N)		75.3777	PLGS Databank Search	1712	Pass One Match	5	b5b5°b8y10°y12°	10.7805	0.0264	0	48969,
	2	1926.93	2.08	1926.93	1926.94	-0.0035	-1.8059	7.5261	140	156	(K)TCPVQLWVDSTPPPGTR(V)	Carbamidomethyl C (2), Prolylhydroxilation (13)	59.1116	PLGS Databank Search	8478	Variable Modification	5	b6°b10*b13*y5°y6	16.2795	0.0295	0	48969,
	2	1926.93	2.08	1926.93	1926.94	-0.0035	-1.8059	8.1754	140	156	(K)TCPVQLWVDSTPPPGTR(V)	Carbamidomethyl C (2), tryptophan Oxidation (7)	59.1116	PLGS Databank Search	8478	Variable Modification	7	b6°b13*y3y5y6y7y17	18.0286	0.0286	0	48969,
	2	1926.93	2.08	1926.93	1926.94	-0.0035	-1.8059	8.211	140	156	(K)TCPVQLWVDSTPPPGTR(V)	Carbamidomethyl C (2), Prolylhydroxilation (3)	59.1116	PLGS Databank Search	8478	Variable Modification	5	b4b13*y5y6y7	13.5275	0.0303	0	48969,
	2	1926.93	2.08	1926.93	1926.94	-0.0035	-1.8059	7.5478	140	156	(K)TCPVQLWVDSTPPPGTR(V)	Carbamidomethyl C (2), Prolylhydroxilation (14)	59.1116	PLGS Databank Search	8478	Variable Modification	4	b6°b10*y5°y6	15.4573	0.0275	0	48969,
	2	1910.94	2.06	1910.94	1910.94	0.0005	0.2625	9.4581	140	156	(K)TCPVQLWVDSTPPPGTR(V)	Carbamidomethyl C (2)	60.5632	PLGS Databank Search	183394	Pass One Match	25	b2b3°b4b4°b5b5*b5°b6b6*b6°b7b8b8*b17b17°y2°y3y4y4°y5y6y7y9y15y17	11.6536	0.0327	0	48969,
	2	1707.92	2.82	1707.93	1707.94	-0.0159	-9.3063	7.408	320	333	(K)KKPLDGEYFTLQIR(G)		60.5167	PLGS Databank Search	2460	Pass Two Match	4	b2b7b8°y3	22.9446	0.0297	0	48969,
	2	1665.8	2.69	1665.8	1665.8	-0.0005	-0.2969	9.7438	182	196	(R)CSDSDGLAPPQHLIR(V)	Carbamidomethyl C (1)	47.9786	PLGS Databank Search	122799	Pass One Match	28	b1b2b2°b3b3°b4b4°b5b5°b6b6°b7b7°b8b8°b11°y3y4y5y5*y6y7y8y9y10y12y15y15*	10.0185	0.0202	0	48969,
	2	1628.85	2.57	1628.85	1628.85	0.001	0.6118	7.9372	343	357	(R)ELNEALELKDAQAGK(E)		46.3843	PLGS Databank Search	11230	Pass One Match	12	b3°b5°b7b15y2y5*y6y7y7°y10y13*y15	10.0549	0.0215	0	48969,
	2	1579.84	2.28	1579.84	1579.85	-0.0088	-5.5688	8.1521	321	333	(K)KPLDGEYFTLQIR(G)		61.3539	PLGS Databank Search	6665	Pass One Match	8	b1b6b7°b8y1y3*y4y13	10.3304	0.0398	0	48969,
	2	1496.78	2.27	1496.78	1496.78	-0.0027	-1.7925	8.6662	306	319	(K)RALPNNTSSSPQPK(K)		30.4794	PLGS Databank Search	5275	Missed Cleavage	21	b2b3b5b6b6*b8b8*b9b10b11°y2y3y3*y4y7y8y8*y9*y9°y10*y14	16.3847	0.0172	0	48969,
	2	1427.69	2.49	1427.69	1427.69	0.0013	0.9129	9.399	203	213	(R)VEYLDDRNTFR(H)		46.555	PLGS Databank Search	81893	Missed Cleavage	22	b2b2°b3b3°b9y2y4y4*y4°y5y5*y6y7y7*y7°y9y9*y9°y10y10°y11y11*	6.8017	0.0168	0	48969,
	2	1385.67	2.68	1385.68	1385.68	-0.0052	-3.7478	7.9199	293	305	(K)GEPHHELPPGSTK(R)		29.1212	PLGS Databank Search	2842	Pass One Match	9	b2°b4b8b11°y3y6y6°y7y8	9.7513	0.0286	0	48969,
	2	1341.66	2	1341.66	1341.66	0	-0.0001	8.6068	307	319	(R)ALPNNTSSSPQPK(K)	Deamidation N (5)	33.3667	PLGS Databank Search	28643	Variable Modification	14	b7°b8b8*b11y4y4*y5*y6y8y8°y10y10°y11y11°	10.6198	0.0303	0	48969,
	2	1341.66	2	1341.66	1341.66	0	-0.0001	8.805	307	319	(R)ALPNNTSSSPQPK(K)	Deamidation N (4)	33.3667	PLGS Databank Search	28643	Variable Modification	17	b7°b8b8*b11y1y2y4y4*y5*y6y8y8°y9y10y10°y11y11°	11.7533	0.0283	0	48969,
	2	1341.66	2	1341.66	1341.66	0	-0.0001	8.1661	307	319	(R)ALPNNTSSSPQPK(K)	Deamidation Q (11)	33.3667	PLGS Databank Search	28643	Variable Modification	8	b7*b8°b11y5°y10y10°y11y11°	14.1638	0.0237	0	48969,
	2	1340.68	2	1340.68	1340.68	-0.0007	-0.4982	9.4293	307	319	(R)ALPNNTSSSPQPK(K)		32.0425	PLGS Databank Search	91597	Pass One Match	24	b3b8*b9b9*b10b13y2y3*y4y4*y5y6y7y7°y9y9*y10y10*y10°y11y11*y11°y12y13	16.1766	0.0209	0	48969,
	2	1340.65	2.02	1340.65	1340.65	0.0016	1.1636	9.9933	121	132	(K)SVTCTYSPALNK(M)	Carbamidomethyl C (4)	41.765	PLGS Databank Search	144573	Pass One Match	37	b2b2°b3b3°b4b4°b5b5°b6b7b7°b9b9°b10b10°b11b12y2y2*y3y3*y4y4*y5y5*y6y6*y6°y7y7°y8y8°y9y10y10°y11y12	8.4984	0.0111	0	48969,
	2	1294.56	2	1294.56	1294.56	-0.0027	-2.0619	7.6625	165	174	(K)QSQHMTEVVR(R)	Phosphoryl STY (6)	50.5848	PLGS Databank Search	1190	PTM	7	b2*b3b3°b4b7°b9y7	11.6574	0.0144	0	48969,
	2	1230.59	2.39	1230.59	1230.59	0.0008	0.6691	8.5626	165	174	(K)QSQHMTEVVR(R)	Oxidation M (5)	27.9786	PLGS Databank Search	10472	Variable Modification	21	b4*b4°b5*b6*b7*b8*b9°y2y3y4y4°y5y5°y6y7y7°y8y8°y9°y10y10*	13.5761	0.0158	0	48969,
	2	1214.59	2.28	1214.59	1214.59	-0.0013	-1.0901	9.6296	165	174	(K)QSQHMTEVVR(R)		33.0352	PLGS Databank Search	22490	Pass One Match	25	b2*b2°b4b4*b4°b5b5*b6b7b7*b7°b10°y2y3y4y4°y5y5°y6y7y8y9y9°y10y10*	14.6686	0.0186	0	48969,
	2	1078.49	1.9	1078.49	1078.5	-0.0009	-0.8241	9.3752	102	110	(K)TYQGSYGFR(L)		43.2871	PLGS Databank Search	106322	Pass One Match	13	b2y2y3y4y5y6y6°y7y7*y7°y8y8*y9	7.0541	0.0124	0	48969,
	2	1058.57	1.95	1058.57	1058.57	-0.0005	-0.4486	7.7842	343	351	(R)ELNEALELK(D)		52.4286	PLGS Databank Search	2766	Pass One Match	6	b3°b4b4°b7°y3y9	10.6485	0.0237	0	48969,
	2	1058.57	1.9	1058.57	1058.57	-0.0009	-0.8588	9.6693	343	351	(R)ELNEALELK(D)		50.0279	PLGS Databank Search	111103	Pass One Match	23	b1b2b2°b3b3°b4b4°b5b5°b7*y2y3y3°y4y4°y5y6y6°y7y7*y7°y8y9	11.1008	0.0119	0	48969,
	2	1046.52	2	1046.52	1046.52	-0.001	-0.909	9.6509	283	290	(R)RTEEENLR(K)		28.5709	PLGS Databank Search	9432	Missed Cleavage	20	b2b3b4b4°b5b6b6*b7b7*b8*y2y3y3*y4y5y6y6*y7y8y8*	8.7049	0.013	0	48969,
	2	1030.57	2.11	1030.57	1030.57	0.0008	0.7799	9.6405	111	120	(R)LGFLHSGTAK(S)		43.5147	PLGS Databank Search	97740	Pass One Match	18	b2b3b7°b8b9b10°y3y4y4°y5y5°y6y6°y7y7°y8y9y10	8.1228	0.0164	0	48969,
	2	1014.48	2.04	1014.48	1014.48	-0.0031	-3.1039	8.6041	336	342	(R)ERFEMFR(E)		50.4151	PLGS Databank Search	7268	Missed Cleavage	9	b2b2°b4b7°y2y3y4°y5y7	10.883	0.0245	0	48969,
	2	913.425	1.84	913.426	913.427	-0.0009	-0.9877	8.6673	133	139	(K)MFCQLAK(T)	Oxidation M (1), Carbamidomethyl C (3)	38.1331	PLGS Databank Search	25155	Variable Modification	8	b3y2y3y4y5y6y6*y7	5.2469	0.0186	0	48969,
	2	909.429	1.69	909.429	909.431	-0.0017	-1.8949	9.3133	203	209	(R)VEYLDDR(N)		40.2144	PLGS Databank Search	43303	Pass One Match	12	b2b2°b3b3°b7y2y3y4y5y6y6°y7	7.2376	0.0216	0	48969,
	2	897.432	1.74	897.433	897.432	0.0004	0.4877	8.6866	133	139	(K)MFCQLAK(T)	Carbamidomethyl C (3)	43.7691	PLGS Databank Search	32198	Pass One Match	6	b3y3y5y5*y6y7	9.7704	0.0185	0	48969,
	2	890.419	1.78	890.419	890.421	-0.0021	-2.3099	8.9471	284	290	(R)TEEENLR(K)		29.7189	PLGS Databank Search	4159	Pass One Match	7	b2y2y3y4y5y6y7	12.1735	0.0194	0	48969,
	2	825.316	1.16	825.317	825.32	-0.0022	-2.6375	0	165	171	(K)QSQHMTE(V)		33.0235	PLGS Databank Search	502	In Source Fragment	8	b4°b5*b7*b7°y1°y3y3°y4°	12.3794	0.0202	0	48969,
	2	814.383	1.23	814.384	814.384	0	-0.0388	0	104	110	(Y)QGSYGFR(L)		43.2862	PLGS Databank Search	6797	In Source Fragment	7	b2*y3y4y5y6°y7*y7°	7.3236	0.0164	0	48969,
	2	796.376	1.37	796.377	796.374	0.003	3.8131	0	104	110	(Y)QGSYGFR(L)		43.3603	PLGS Databank Search	579	In Source Fragment	1	b5	19.0779	0.0184	0	48969,
	2	766.391	1.08	766.392	766.392	0	-0.0114	7.653	134	139	(M)FCQLAK(T)	Carbamidomethyl C (2)	43.7657	PLGS Databank Search	3554	Pass One Match	4	b2b3b4y4*	12.3266	0.0222	0	48969,
	2	751.373	1.41	751.374	751.373	0.0009	1.1855	8.837	268	273	(R)NSFEVR(V)		35.9065	PLGS Databank Search	14751	Pass One Match	12	b2*b2°b4y1y2y3y3°y4y5y5°y6y6*	12.3342	0.0168	0	48969,
	2	751.373	1.4	751.374	751.373	0.0003	0.4392	8.7917	268	273	(R)NSFEVR(V)		36.321	PLGS Databank Search	12103	Pass One Match	9	b1b2b4b5°y2y3y4y5y6	12.7018	0.0139	0	48969,
	2	734.388	1.77	734.388	734.386	0.0017	2.3349	0	169	174	(H)MTEVVR(R)		34.2837	PLGS Databank Search	3831	In Source Fragment	1	y6	7.2403	0.034	0	48969,
	2	729.337	1.55	729.338	729.339	-0.0012	-1.6243	8.6626	338	342	(R)FEMFR(E)		52.1767	PLGS Databank Search	18499	Pass One Match	7	b2b3y2y3y4y4°y5	6.1545	0.0162	0	48969,
	2	713.39	1.39	713.391	713.394	-0.0032	-4.4591	0	114	120	(F)LHSGTAK(S)		43.5359	PLGS Databank Search	3800	In Source Fragment	8	b2b5y3y4y4°y5°y6°y7°	8.9235	0.0149	0	48969,
	2	711.329	1	711.329	711.328	0.0009	1.3257	0	338	342	(R)FEMFR(E)		52.4342	PLGS Databank Search	2224	Neutral Loss (H2O)	0		0	0	0	48969,
	2	702.405	1	702.405	702.403	0.0022	3.1621	0	346	351	(N)EALELK(D)		50.0255	PLGS Databank Search	902	In Source Fragment	6	b2b2°b3b4y4°y6°	6.0508	0.0066	0	48969,
	2	696.376	1.36	696.376	696.375	0.0014	1.9795	8.7902	159	164	(R)AMAIYK(Q)		38.0695	PLGS Databank Search	12790	Pass One Match	7	b2b3y2y3y4y5y6	7.43	0.0114	0	48969,
	2	696.371	1.34	696.371	696.375	-0.0035	-5.0657	7.9258	159	164	(R)AMAIYK(Q)		38.3958	PLGS Databank Search	4093	Pass One Match	5	b3y2y4y5y6	11.2382	0.0133	0	48969,
	2	637.33	1.09	637.33	637.33	-0.0001	-0.1094	0	269	273	(N)SFEVR(V)		35.9073	PLGS Databank Search	3455	In Source Fragment	3	b2°b3b3°	6.628	0.0167	0	48969,
	2	629.368	1.05	629.369	629.373	-0.0042	-6.6732	0	262	267	(S)GNLLGR(N)		73.0823	PLGS Databank Search	1175	In Source Fragment	1	b2*	0	0	0	48969,
	2	629.3	1	629.3	629.304	-0.0041	-6.5062	0	106	110	(G)SYGFR(L)		43.3642	PLGS Databank Search	2231	In Source Fragment	1	b2	11.0801	0.004	0	48969,
	2	619.321	1	619.322	619.323	-0.0016	-2.5943	0	135	139	(F)CQLAK(T)	Carbamidomethyl C (1)	38.5265	PLGS Databank Search	777	In Source Fragment	7	b1b2b2*b3b3*y2y4	12.4977	0.0163	0	48969,
	2	603.346	1	603.346	603.346	0	-0.0563	0	170	174	(M)TEVVR(R)		33.0174	PLGS Databank Search	632	In Source Fragment	3	b2y3y5°	10.9836	0.0252	0	48969,
	2	582.271	1	582.271	582.27	0.0006	1.018	0	339	342	(F)EMFR(E)		52.1782	PLGS Databank Search	7887	In Source Fragment	3	y3y4y4°	6.5394	0.0058	0	48969,
	2	550.301	1	550.301	550.298	0.0025	4.5791	0	270	273	(S)FEVR(V)		35.9011	PLGS Databank Search	5670	In Source Fragment	1	b2	0.4102	0.0157	0	48969,
	2	537.275	1	537.275	537.278	-0.0024	-4.5501	0	210	213	(R)NTFR(H)		47.6753	PLGS Databank Search	1125	In Source Fragment	0		0	0	0	48969,
	2	494.298	1	494.298	494.297	0.001	2.0646	0	161	164	(M)AIYK(Q)		38.0662	PLGS Databank Search	9775	In Source Fragment	1	b2	11.7402	0.0343	0	48969,
	2	463.249	1	463.249	463.251	-0.0022	-4.8417	0	116	120	(H)SGTAK(S)		43.5361	PLGS Databank Search	2352	In Source Fragment	9	b2°b3b3°b4b5°y3y4y4°y5°	14.7412	0.0209	0	48969,
	2	453.227	1	453.227	453.228	-0.0011	-2.458	0	340	342	(E)MFR(E)		52.176	PLGS Databank Search	7340	In Source Fragment	1	b2	15.406	0.0064	0	48969,
	2	403.228	1	403.228	403.23	-0.0017	-4.1292	0	271	273	(F)EVR(V)		35.9059	PLGS Databank Search	2425	In Source Fragment	2	b1°b2°	0	0	0	48969,
	2	373.255	1	373.255	373.256	-0.0008	-2.0418	0	172	174	(E)VVR(R)		33.0424	PLGS Databank Search	558	In Source Fragment	1	y3	3.3271	0.0056	0	48969,
